# Supplementary material for: Contact, cognition, and taiwanese youths’ attitudes toward local and Chinese culture
Source: PLoS One. 2026 Mar 27;21(3):e0344614. doi: 10.1371/journal.pone.0344614 (PMC13029806; doi:10.1371/journal.pone.0344614)
Supplement: S1 Data — (ZIP) [file pone.0344614.s001.zip]

Archive with 3 entries (2 files):
- data/
- data/excel data.xlsx
- data/spss.spv
