# Supplementary material for: Contact, cognition, and taiwanese youths’ attitudes toward local and Chinese culture
Source: PLoS One. 2026 Mar 27;21(3):e0344614. doi: 10.1371/journal.pone.0344614 (PMC13029806; doi:10.1371/journal.pone.0344614)
Supplement: S1 Data — (ZIP) [file pone.0344614.s001.zip › data/excel data.xlsx]

## Sheet: tscs2018q2
id	sex	age	edu	x1	x2	y1	y2
202208	1	40	9	0	0	21	9
353421	1	23	14	1	0	19	9
351227	1	25	12	0	0	18	18
908415	0	27	15	0	2	18	14
108422	1	23	15	0	2	18	9
333405	1	44	16	0	2	14	18
807227	1	21	16	1	2	10	18
814226	1	44	21	0	0	9	18
324226	0	33	9	0	0	10	14
324410	1	42	15	0	3	6	14
640412	1	45	15	0	0	8	18
231423	1	21	16	0	1	17	14
237223	1	22	12	0	2	15	11
920415	1	22	14	0	0	11	12
651214	1	23	15	0	0	9	13
406407	1	27	16	0	0	16	10
920223	1	31	14	0	0	16	8
600413	0	37	16	1	1	14	15
924205	1	20	12	0	0	12	10
320230	0	29	16	1	0	10	16
237212	0	43	9	1	0	12	16
408215	1	24	15	0	1	11	8
111415	1	38	18	0	0	8	12
333403	0	40	12	0	0	6	12
241237	1	41	15	0	0	3	16
812227	1	30	12	0	0	19	15
950219	1	40	9	0	0	18	12
608410	1	35	15	0	2	17	13
631410	0	23	16	0	2	16	11
920401	0	42	18	1	0	15	9
202230	1	19	16	0	0	16	9
330415	1	29	12	1	0	15	14
726201	0	26	14	0	0	15	11
351201	1	22	12	0	0	15	9
116436	1	24	16	1	1	15	10
704420	0	34	15	0	0	14	7
242219	1	45	21	0	0	13	13
924217	0	22	12	0	0	12	12
300409	1	40	12	1	1	10	7
110419	0	21	16	0	0	12	12
427415	0	20	16	1	2	11	12
116433	0	41	9	1	2	10	7
104223	0	34	18	1	2	15	10
608205	1	38	16	0	0	13	13
235215	0	38	18	1	0	13	11
106228	1	27	18	1	3	13	11
114208	0	38	16	1	0	13	9
202429	0	21	16	0	0	13	11
242405	1	42	14	0	3	11	13
631412	0	33	15	0	0	11	12
830430	1	35	16	1	0	10	11
244208	0	20	16	1	0	12	16
631218	0	35	14	1	2	11	12
108219	0	35	14	1	0	10	12
116241	1	37	21	1	2	9	10
358410	1	22	16	0	0	9	12
237211	1	28	16	1	2	9	11
104416	1	33	16	0	0	9	11
600421	1	20	15	1	0	9	9
427211	0	35	14	0	0	9	9
726424	1	45	12	0	0	9	9
330250	1	40	16	1	2	8	15
704403	1	42	18	0	0	7	10
920222	0	28	16	0	2	7	11
631411	1	44	15	1	2	7	10
411418	1	31	12	1	0	7	7
220219	0	37	16	1	0	14	11
226209	1	43	9	0	0	12	13
204409	0	22	14	0	2	7	10
264412	1	42	12	1	3	7	8
242210	0	43	9	1	2	10	13
423411	1	34	15	1	2	6	13
235222	1	36	12	0	1	6	8
970226	1	37	16	1	2	3	14
802232	1	30	18	1	2	21	10
708410	1	28	18	0	0	21	8
814228	1	43	14	1	0	20	10
438405	1	20	12	0	2	20	6
427417	1	43	16	1	1	18	11
220206	0	28	15	1	0	17	4
402414	1	26	18	0	1	16	9
437425	1	44	12	1	2	19	6
434227	1	24	12	0	1	18	14
108409	0	35	12	0	0	18	14
807413	1	28	15	0	2	18	11
908408	1	41	9	0	0	18	10
920224	1	30	16	0	0	18	12
406211	1	21	15	1	1	18	11
608413	1	28	15	0	2	18	11
108419	0	19	12	0	2	18	10
353221	1	19	16	1	2	18	10
600201	1	19	12	0	1	18	10
974405	0	19	15	0	0	18	10
708416	1	22	12	0	0	18	10
242208	0	25	15	1	0	18	10
111209	1	26	16	0	2	18	10
247205	0	26	15	0	0	18	10
241446	1	29	12	0	0	18	10
234438	0	36	16	0	0	18	10
709204	1	36	12	0	0	18	10
812429	0	36	16	0	0	18	10
438406	1	41	12	0	3	18	10
600226	1	45	12	0	2	18	10
950217	0	21	12	0	0	18	9
608405	1	25	18	0	1	18	9
116411	1	36	18	1	2	18	9
242223	1	19	15	0	0	18	6
241430	0	20	12	0	1	18	6
830222	0	20	15	0	0	18	6
908224	1	25	12	0	0	18	6
503420	1	28	15	0	1	18	6
241405	1	29	16	0	2	18	6
333411	1	36	16	1	0	18	6
802234	0	39	15	0	0	18	6
241407	1	41	15	0	0	18	6
608418	1	41	12	0	0	18	6
247225	1	28	18	0	2	18	5
247435	0	39	14	0	0	18	9
111406	1	23	14	1	0	18	4
408418	0	26	15	0	1	17	10
503216	1	37	9	0	0	17	10
106423	0	20	16	1	1	16	10
116213	1	21	12	1	0	16	9
708226	0	30	12	0	0	15	10
640223	1	33	12	1	0	15	10
608224	1	26	16	0	0	15	8
358221	1	43	21	0	2	14	10
110209	0	25	15	0	0	14	8
241236	0	41	9	0	0	14	6
247409	1	34	12	0	0	17	10
300825	1	32	15	1	2	16	11
264216	1	25	12	0	2	16	10
434202	0	31	12	0	0	16	11
423413	0	34	16	0	0	16	10
242218	0	20	12	0	0	16	10
558418	1	31	18	0	2	16	9
908207	1	28	15	0	0	16	7
812401	0	26	16	0	0	14	14
709211	0	33	18	0	0	14	10
974411	0	32	15	0	0	13	9
704415	1	39	12	0	2	12	9
110437	0	34	15	1	0	16	15
244227	1	42	16	1	2	16	11
438218	1	23	12	0	0	14	12
830233	1	20	12	0	2	14	8
111203	0	29	16	0	0	12	13
226402	1	20	14	0	0	12	10
106409	0	28	15	0	0	12	9
427202	1	37	16	0	1	15	12
701206	0	20	16	0	0	15	11
649401	0	27	15	0	0	14	10
351411	0	21	16	1	0	14	6
351403	0	22	16	1	0	11	10
708211	0	28	15	1	0	14	14
608211	0	45	6	1	0	14	14
908406	0	26	15	0	0	14	10
814415	0	45	12	1	0	14	6
503421	1	45	9	0	0	13	7
608403	0	45	9	0	0	12	14
631403	0	30	14	1	1	10	14
320415	1	36	15	0	0	10	14
600203	1	43	12	0	3	10	14
358414	1	39	12	0	2	10	10
330407	0	32	16	0	0	10	12
353404	1	36	14	1	0	10	10
600208	1	43	9	0	0	10	9
950212	1	29	12	0	1	10	6
402419	0	22	16	0	0	14	9
300217	1	23	16	0	0	13	10
434427	0	22	16	0	2	13	10
508217	1	42	12	0	2	13	7
558401	1	27	12	0	0	13	6
631214	1	33	15	0	2	16	12
244421	0	26	16	0	0	16	9
726403	1	21	12	0	0	15	12
649418	0	27	12	1	1	15	12
220415	0	26	15	1	2	15	10
264401	0	27	15	0	2	15	10
649402	1	32	16	0	0	15	10
231435	0	42	14	0	0	15	10
608416	0	27	15	0	0	15	8
231218	1	34	12	1	1	15	10
402212	1	24	16	1	1	15	9
438402	0	25	12	0	0	15	9
709409	1	33	15	1	2	15	7
438403	0	24	15	0	0	15	8
204423	0	32	16	1	0	13	11
411409	1	27	18	0	0	13	10
974412	0	23	12	0	0	13	8
708425	0	24	16	1	0	12	13
434411	0	23	15	0	0	12	9
974422	0	22	12	0	0	15	10
503413	0	21	15	0	0	14	11
111414	0	21	14	1	0	14	8
402213	0	31	16	1	2	14	10
423209	1	32	14	0	1	13	14
353412	0	21	16	1	2	13	12
114213	0	27	16	1	1	13	8
108425	0	26	16	1	3	13	9
709206	1	22	16	0	1	12	11
406419	1	28	16	1	2	12	11
950223	0	21	16	0	0	12	10
406425	0	22	14	1	0	12	10
651407	0	19	15	0	2	13	10
406413	0	34	18	1	0	13	10
104402	1	39	16	1	0	12	13
608223	0	19	12	1	2	11	13
111407	0	25	18	1	3	11	12
242240	1	39	16	0	3	11	10
408427	0	45	16	1	1	11	10
236215	1	20	15	0	0	11	9
333418	0	34	15	1	1	11	9
220429	0	38	14	1	0	11	9
708201	1	44	9	0	0	10	13
434217	1	21	16	0	2	10	13
114431	0	35	18	1	0	10	11
220402	1	36	18	0	3	10	10
333420	1	41	21	1	0	10	10
608421	0	31	12	0	0	13	10
500414	0	32	16	1	0	12	10
503222	0	40	14	0	0	12	9
108224	1	34	16	0	1	11	11
608220	0	31	15	1	2	9	15
244213	0	41	18	1	0	9	11
434211	0	23	15	0	0	9	10
500422	0	32	15	0	0	9	10
110444	0	38	14	0	0	9	10
114413	0	31	18	0	0	9	6
351425	0	37	15	0	0	9	6
408227	0	39	12	0	0	16	6
814218	1	20	12	0	0	12	11
802425	1	28	15	0	0	14	11
920206	1	29	14	1	1	14	6
106410	0	34	16	1	1	12	11
111217	1	32	16	0	0	14	10
503423	0	29	16	0	0	14	12
324416	0	29	15	0	0	14	10
406217	0	25	12	0	2	14	8
408420	0	34	15	0	0	12	14
508222	1	25	16	1	2	12	12
106236	0	41	18	0	2	12	12
631421	1	20	12	0	0	12	10
104432	0	26	16	0	0	12	10
500413	0	26	15	0	0	12	10
438410	0	38	9	0	0	12	10
111234	1	21	12	0	1	12	8
924403	0	28	12	0	0	12	6
704421	1	20	16	0	2	10	13
330435	1	25	15	0	1	10	13
333206	0	42	14	0	2	10	12
920420	0	42	16	0	0	10	12
802424	1	34	15	0	2	10	10
438409	1	37	9	0	0	13	10
104420	1	44	15	1	3	12	13
423205	0	42	12	0	0	11	10
608216	1	24	18	0	2	10	9
406416	1	21	16	1	1	10	8
116427	0	41	9	0	0	10	8
709405	0	20	16	0	0	10	7
221214	1	35	12	0	0	8	14
110244	1	39	15	1	0	8	10
235430	0	44	9	1	2	8	8
351210	0	23	15	1	0	15	11
226204	1	27	12	0	0	15	6
814406	0	44	12	0	0	12	10
709415	1	37	16	0	1	14	13
330405	1	36	12	0	0	14	11
600422	0	40	16	0	0	13	12
116208	0	25	16	0	0	13	11
438223	1	21	15	0	0	13	10
814430	0	35	12	0	0	13	10
503416	0	39	14	1	0	13	9
423217	0	30	15	1	0	13	7
220406	1	21	15	0	0	13	6
411213	0	28	12	0	1	12	12
244211	0	22	16	1	0	11	12
802427	0	27	15	1	0	12	9
110240	1	31	16	1	2	11	11
411201	1	41	6	1	0	11	9
423216	1	43	12	0	2	11	8
116211	0	38	16	1	0	11	11
709423	1	27	16	0	2	11	7
104410	0	20	16	0	0	11	6
324431	1	44	9	1	0	10	9
324424	0	40	18	1	2	9	12
236403	1	34	18	1	0	9	10
353401	0	32	14	1	0	9	10
234228	1	36	21	1	2	9	9
111216	1	31	16	1	1	9	8
108434	0	44	12	0	3	12	10
651219	0	22	12	0	0	12	6
434408	1	26	18	0	3	12	8
235210	1	21	16	1	1	11	12
806232	1	33	15	0	1	11	12
241223	0	21	16	1	0	11	8
204422	1	28	16	0	0	11	7
434420	1	37	14	0	1	9	14
324413	0	39	12	1	0	9	14
640207	1	23	12	0	0	9	13
651401	0	35	12	0	0	9	12
324427	0	39	12	0	1	9	10
242418	0	25	16	0	2	9	11
970214	0	33	16	0	0	9	9
438408	1	36	18	1	0	9	11
353202	0	39	12	0	2	9	11
408205	0	29	15	0	0	9	10
300803	0	39	12	1	1	9	10
503406	0	28	15	0	0	9	10
438221	1	42	9	0	3	9	10
264217	1	21	16	0	1	9	9
651410	1	25	15	0	2	9	9
802218	0	34	21	1	0	9	9
324408	0	23	15	1	1	9	7
108216	0	26	12	0	0	9	7
726223	1	37	15	0	0	9	7
300413	0	22	16	0	2	8	15
924407	1	33	15	0	0	8	10
812231	1	28	18	0	1	8	6
114234	0	25	18	1	0	8	8
204417	0	26	16	0	0	7	9
231407	1	32	18	1	0	7	9
508421	0	28	15	0	0	10	8
242424	0	22	15	0	0	8	14
500430	0	20	16	0	2	8	11
649221	0	21	15	0	0	8	11
406401	0	34	16	0	0	8	7
242437	0	25	14	0	0	7	11
437412	1	40	16	0	0	7	9
558408	1	31	12	0	2	7	7
241444	1	37	15	1	0	14	14
353409	1	23	14	0	0	14	10
608419	0	37	9	1	3	14	10
242414	0	30	16	0	0	14	13
558407	0	30	16	0	3	14	13
434208	1	27	15	0	0	14	12
406428	0	29	18	0	0	14	11
402410	0	37	15	0	0	14	11
806233	0	27	16	0	0	14	10
204201	0	30	16	1	0	14	10
406423	1	37	12	0	0	14	10
708426	1	39	12	0	0	14	10
247433	1	30	16	0	0	14	6
106205	1	39	16	0	0	14	6
608417	1	43	16	0	1	14	6
220424	1	22	12	0	2	13	12
333218	0	39	12	0	1	10	14
353215	1	31	12	0	3	10	12
908425	1	22	15	0	0	10	11
241232	0	21	16	1	1	10	10
247232	1	21	16	0	1	10	10
408224	1	29	15	0	1	10	10
353416	1	19	9	0	2	10	6
237409	1	22	16	0	1	10	6
226412	1	31	16	0	1	10	6
235201	1	39	15	1	0	13	10
709223	0	38	12	1	0	13	9
508219	0	24	16	0	0	12	14
351412	1	30	15	0	0	12	10
406420	0	39	16	1	3	12	9
300621	1	45	18	0	2	12	9
231437	0	41	12	0	0	10	14
814421	1	34	12	1	0	10	11
320405	0	45	18	1	0	9	13
503402	1	26	15	1	0	9	9
221423	1	26	12	1	0	12	10
970219	1	29	14	0	2	10	12
411210	1	37	15	0	1	10	9
908206	1	24	14	0	0	10	8
411403	1	31	16	0	1	10	8
709226	0	32	15	0	2	10	8
241427	0	32	9	0	0	10	6
438423	0	42	12	0	0	10	6
221428	1	43	9	0	0	9	11
221402	1	33	9	0	2	9	8
300404	1	34	16	0	2	8	14
226216	0	41	16	0	0	8	12
104425	0	42	16	1	0	8	10
608222	1	21	15	0	1	8	8
608206	0	19	15	0	0	11	12
908420	0	28	15	0	1	11	10
438212	1	38	12	1	3	11	10
600220	0	40	14	0	1	11	10
438225	0	39	12	0	0	11	6
651408	1	45	12	0	2	11	6
649212	0	45	9	0	0	10	14
114229	1	27	14	0	2	10	14
709207	1	45	18	1	1	10	9
114426	0	32	18	0	0	10	10
241246	1	40	12	0	0	9	8
423208	1	37	15	0	0	9	6
242401	0	25	16	0	2	8	14
235233	1	41	12	1	2	8	14
708215	1	44	12	0	0	8	14
300628	0	37	18	0	2	8	13
434221	1	28	15	0	2	8	12
709417	1	36	12	0	2	8	11
434205	1	36	15	0	0	8	7
920414	0	27	12	1	0	8	10
111241	0	40	14	0	0	8	10
608422	1	30	12	1	2	8	9
631213	0	41	12	0	0	8	6
244228	0	44	12	0	2	7	10
111431	0	40	14	0	2	7	12
226405	1	42	12	0	3	7	12
236218	0	19	16	0	0	7	11
204225	1	32	14	0	2	7	10
111402	1	39	18	1	1	7	10
324224	0	30	16	1	2	7	8
427411	0	30	15	1	0	7	7
236417	1	19	16	0	0	7	10
242441	0	35	15	0	0	7	10
320232	0	36	14	0	1	7	10
402224	0	35	12	0	1	7	9
402428	0	31	18	1	2	7	7
908423	0	44	12	0	0	7	6
234437	1	25	12	0	2	11	16
111202	0	21	15	0	0	10	14
110418	0	26	16	0	0	10	14
649420	1	27	12	1	1	10	14
908413	0	36	15	0	1	10	14
237414	0	39	12	0	0	10	14
437213	1	34	12	0	1	10	13
358416	0	42	12	0	2	10	11
920407	0	45	6	0	0	10	10
408424	0	40	21	0	0	10	13
114243	1	21	16	0	1	10	11
807430	0	22	15	0	1	10	10
503404	0	31	16	0	0	10	10
241410	0	34	14	0	0	10	10
358406	1	45	16	1	2	10	10
500211	1	43	12	0	0	10	9
438413	1	25	12	1	1	10	6
220230	0	29	15	1	3	10	9
812416	0	41	12	1	3	9	14
704412	0	42	16	1	0	9	14
830417	1	24	16	0	0	9	13
247408	1	30	12	0	1	9	10
438422	1	33	15	1	3	9	13
434206	0	28	15	0	0	9	11
236211	0	41	12	0	0	9	10
558204	1	36	12	0	0	9	6
221217	0	34	16	1	1	8	12
500419	1	42	14	1	2	8	10
423407	1	28	12	0	0	8	6
111228	0	43	12	0	0	8	6
406213	0	30	12	1	2	7	14
406221	1	32	15	0	0	7	14
434418	1	42	14	1	2	7	14
106402	1	21	16	1	0	7	13
320220	0	36	12	0	0	7	11
324219	0	39	12	0	0	7	10
330406	0	36	16	1	0	7	11
202214	0	37	12	0	0	7	11
438217	1	33	12	0	3	7	6
708220	0	33	12	0	1	7	10
333230	1	20	15	0	1	7	9
438420	1	36	9	0	0	7	6
320226	1	39	18	0	2	6	15
814223	0	45	9	1	1	6	15
438414	0	22	15	0	2	6	14
330429	1	34	16	1	0	6	14
631419	1	34	9	0	0	6	14
320218	1	37	16	1	0	6	14
241238	1	41	14	0	0	6	14
244217	0	41	14	1	0	6	14
814210	1	42	14	1	0	6	14
924204	1	42	12	1	3	6	14
221224	1	45	18	0	3	6	14
708207	0	44	9	1	3	6	13
503410	1	30	15	1	2	6	12
508206	1	32	15	0	2	6	12
221226	0	39	12	0	0	6	12
247230	1	28	18	1	2	6	11
111207	1	42	16	1	0	6	11
830208	1	42	12	1	2	6	11
226210	0	44	9	0	0	6	11
920422	0	26	15	1	1	6	13
351435	1	31	16	0	1	6	13
353210	0	33	12	0	2	6	13
300806	0	36	15	0	1	6	13
640407	1	35	16	1	3	6	12
236219	0	25	15	1	2	6	11
110428	0	32	18	1	2	6	12
108429	0	44	12	0	0	6	12
423405	1	24	15	0	0	6	10
402220	1	35	12	0	0	6	10
324202	0	38	9	1	2	6	10
408410	0	43	9	0	0	6	11
704414	0	38	12	0	0	6	10
438215	1	27	15	0	2	6	7
500212	0	45	12	0	2	6	11
108222	0	20	14	0	0	6	10
300421	0	21	16	1	1	6	10
236201	1	24	15	0	1	6	10
651409	0	24	15	0	1	6	10
970208	1	24	12	0	0	6	10
434414	0	26	9	1	3	6	10
406226	0	28	16	0	0	6	10
908225	0	29	15	0	0	6	10
408203	1	30	18	0	0	6	10
330219	0	31	16	0	0	6	10
508425	0	31	12	0	2	6	10
830221	0	33	12	0	0	6	10
241224	0	34	16	1	0	6	10
333238	1	35	14	0	2	6	10
333424	0	35	18	0	0	6	10
438205	1	36	15	1	0	6	10
608409	0	37	15	1	2	6	10
300402	1	38	18	1	1	6	10
434204	0	40	12	0	0	6	10
437409	1	40	14	1	2	6	10
708209	1	40	15	0	3	6	10
353212	1	41	12	0	2	6	10
709419	0	41	12	1	1	6	10
434229	0	42	12	0	0	6	10
106444	1	43	16	1	1	6	10
247424	1	43	16	1	1	6	10
324221	1	43	16	0	1	6	10
434401	0	45	16	1	0	6	10
503418	0	45	12	0	0	6	10
708403	0	45	14	1	1	6	10
830420	0	36	15	0	0	6	9
300234	0	45	14	1	0	6	9
333413	0	23	16	0	2	6	8
333233	0	27	15	1	1	6	8
333228	1	33	14	0	2	6	8
406421	0	45	12	1	2	6	7
649409	1	20	9	0	2	6	6
116425	1	22	16	0	0	6	6
924203	0	25	14	0	0	6	6
247203	1	28	12	0	0	6	6
264208	0	28	12	0	0	6	6
353216	1	28	12	0	0	6	6
236402	1	33	15	0	1	6	6
649219	0	39	12	0	0	6	6
264407	1	40	9	0	0	6	6
333221	0	40	15	1	2	6	6
503201	0	40	12	0	2	6	6
508409	1	40	12	0	0	6	6
908417	1	40	12	1	1	6	6
264202	1	42	9	0	0	6	6
221208	0	43	12	1	2	6	6
802406	1	39	21	0	1	5	14
231219	1	41	12	0	3	4	10
908426	1	21	16	1	2	9	14
640413	1	45	12	0	0	8	14
434421	1	43	14	0	1	6	10
411410	0	43	14	1	2	7	7
427213	1	29	16	1	0	5	12
106429	1	21	15	1	3	4	14
202402	0	22	16	1	0	8	10
116231	1	43	18	1	2	3	16
237201	1	21	15	0	0	3	14
704401	1	38	12	0	0	21	10
204210	1	40	14	0	0	21	9
358222	1	43	12	0	0	21	8
411203	1	21	16	1	0	21	5
830220	0	34	18	1	0	21	5
920220	1	42	14	0	0	21	3
812427	1	21	15	0	0	20	8
247419	0	37	18	1	0	19	5
807429	0	29	16	1	0	20	8
408208	0	36	15	0	0	19	8
330241	0	23	16	0	1	15	9
704407	1	22	16	0	2	18	9
500426	0	20	16	0	0	17	7
333425	0	38	16	0	1	16	4
204402	0	26	16	0	1	17	11
726221	0	27	15	0	1	16	9
920404	0	27	15	0	0	13	9
235235	1	29	12	0	0	20	8
806228	1	22	12	0	0	20	3
247223	0	42	9	0	0	18	11
300417	0	19	12	0	2	18	13
806401	0	33	12	0	1	18	9
300831	0	44	14	1	0	18	9
649419	0	23	14	1	3	18	12
423401	0	41	12	0	2	18	8
649204	1	42	12	1	0	18	7
402223	1	37	12	0	1	18	9
807427	1	25	15	0	0	18	6
558218	0	21	15	0	2	18	10
300635	1	23	15	0	0	18	9
812407	0	23	15	0	0	18	9
974423	0	26	12	0	0	18	9
242420	0	27	15	0	0	18	9
333430	1	29	16	0	0	18	9
202423	0	30	18	0	0	18	9
300408	0	32	15	0	0	18	9
437420	0	39	18	0	1	18	9
802233	1	40	18	1	2	18	9
649206	1	45	9	0	0	18	9
963404	0	45	12	1	3	18	9
437222	0	23	16	0	0	18	8
204214	1	31	9	0	2	18	8
600404	1	44	16	1	0	18	8
427203	1	35	15	1	0	18	7
111214	1	21	16	0	1	18	5
241216	0	45	15	1	2	18	5
814403	0	32	15	0	0	18	8
974407	0	44	15	1	0	18	8
300815	0	34	12	0	2	18	7
247229	1	33	16	1	2	17	9
220420	1	39	14	1	1	17	8
651402	1	19	12	0	1	17	5
708225	0	28	15	0	0	15	10
726217	0	27	16	1	2	15	5
701209	0	23	16	1	0	14	7
351404	0	30	15	1	0	14	8
924404	0	43	12	0	1	14	8
649404	1	24	16	0	0	14	6
104204	1	25	18	1	0	14	9
234203	0	40	14	0	0	17	9
110225	0	31	16	1	0	16	12
108210	0	36	15	1	0	16	9
963413	1	37	12	0	3	14	10
408217	1	35	15	1	1	14	12
406426	0	26	15	1	0	14	9
231224	0	42	16	0	0	13	9
411411	1	30	15	1	1	12	12
649417	0	28	12	0	0	12	9
114227	1	21	16	1	1	11	12
908403	1	40	12	0	2	14	13
351428	1	19	12	0	0	14	9
235403	1	23	16	0	1	14	9
108435	0	37	14	1	0	14	9
108212	0	39	9	0	0	14	9
812405	1	40	12	0	0	14	9
202406	1	45	12	0	2	14	9
241411	1	38	12	0	1	14	5
242203	1	32	9	0	2	13	15
231405	1	20	16	0	0	13	12
438226	0	41	12	0	3	13	8
236226	1	41	15	0	1	11	8
830424	1	40	16	0	0	10	13
812431	1	45	12	1	1	10	13
807403	1	28	14	0	2	10	5
438210	0	44	12	0	0	10	8
708204	0	24	18	1	0	9	13
814225	0	24	15	1	0	9	9
202403	1	19	12	0	0	13	5
333223	0	34	18	0	1	9	9
300407	1	30	18	1	1	17	9
351203	0	21	15	1	1	17	10
406209	1	32	12	1	2	17	9
427425	0	38	15	0	0	17	9
600211	0	43	12	0	0	17	9
807230	0	42	15	1	1	17	9
726219	1	22	12	0	0	17	4
806203	0	25	15	0	0	16	13
333201	1	33	18	0	2	13	9
406205	1	21	15	1	0	15	9
500224	1	23	16	0	0	15	7
434425	0	43	14	0	0	15	6
631203	0	20	14	0	2	15	5
920426	0	21	15	0	0	12	8
244427	0	23	12	0	2	12	8
116428	0	20	16	0	1	13	6
244404	1	33	16	0	0	12	6
221412	0	19	14	1	1	11	10
351423	0	36	12	1	1	14	9
411405	0	36	12	1	0	14	9
709216	1	20	16	0	2	13	5
236427	0	21	16	0	2	13	8
300429	1	25	12	1	1	11	7
114423	0	24	16	1	0	9	13
324426	1	32	15	1	0	9	9
406220	1	30	12	0	1	12	9
830216	0	23	16	0	0	10	6
300613	1	25	15	0	0	10	5
970218	1	20	15	0	0	10	3
235434	0	19	16	1	0	9	9
114212	1	40	15	1	1	9	13
411422	0	32	15	0	0	15	8
406405	0	27	16	1	0	13	7
726207	1	24	14	0	3	14	9
300211	0	29	18	1	0	13	11
104429	1	28	16	1	2	13	7
108428	0	29	16	1	2	12	9
300816	1	20	16	1	2	12	7
406216	1	19	16	0	0	12	5
247206	1	28	16	0	0	12	9
920403	1	26	15	0	1	11	11
104216	1	35	15	0	0	9	7
330408	1	39	15	0	1	11	10
411219	0	44	12	1	2	11	8
408428	1	37	12	0	2	11	8
970225	0	34	18	0	0	16	5
726218	1	22	16	0	2	15	12
402207	0	38	14	0	1	15	10
351420	0	39	16	1	0	15	6
104404	1	37	16	0	0	15	10
704427	1	42	15	1	2	15	8
300829	1	43	14	1	0	14	10
330251	0	38	9	0	0	12	10
402214	1	21	15	0	0	15	8
300619	1	32	12	0	0	14	9
234212	0	22	15	1	0	13	12
236207	0	30	15	1	0	13	11
651417	0	37	18	0	0	13	11
220207	1	37	14	0	2	13	9
437218	0	33	15	1	0	13	10
236404	1	32	16	1	0	13	5
920413	0	36	18	0	0	13	10
500227	0	29	16	0	0	13	7
244234	1	21	15	1	1	11	8
300615	1	27	16	0	0	11	8
202228	1	31	14	0	2	9	8
330235	0	33	18	1	3	9	9
970206	1	21	15	0	0	13	11
108236	1	31	15	0	3	11	13
247405	1	35	14	0	0	11	11
437413	0	20	15	0	1	11	9
114204	0	34	16	0	0	10	11
830401	0	34	15	0	2	12	13
434214	0	21	14	0	0	12	9
708213	1	31	12	0	0	12	5
104226	0	43	9	1	0	11	9
300230	0	34	18	1	0	11	9
437404	1	33	12	0	0	11	7
807219	1	37	15	0	0	11	9
235231	0	20	15	0	0	11	4
402427	0	38	16	0	0	10	9
704402	0	31	15	0	0	9	13
351430	0	44	14	1	1	9	13
300209	1	28	16	0	2	9	10
814213	0	33	18	1	0	9	10
114432	1	36	12	1	3	9	10
202224	1	23	12	0	0	9	9
358216	0	33	14	0	0	9	9
242406	0	28	16	1	0	9	6
558216	1	34	12	0	2	9	6
330436	1	38	15	0	1	9	9
244223	0	44	14	0	3	9	9
241229	1	22	15	0	1	8	13
300431	1	36	18	1	2	8	12
438222	1	26	16	0	2	8	11
236418	1	22	16	0	1	8	7
324231	1	39	12	0	0	8	6
709201	0	21	15	0	0	8	9
351407	1	29	15	0	2	8	9
437203	0	30	16	1	1	8	8
411205	1	36	16	0	0	8	8
503209	1	25	12	0	2	9	7
709202	0	23	18	0	1	8	11
631413	0	36	14	0	3	8	10
330446	0	34	15	0	1	8	9
437215	1	34	16	0	0	8	8
427419	1	26	15	0	0	7	9
300610	1	36	14	0	0	7	9
237401	0	33	16	0	0	7	8
351218	1	33	12	0	2	7	8
709414	0	28	15	1	0	6	9
237421	0	45	6	0	0	10	9
351405	1	31	15	0	0	6	9
320412	0	40	16	1	0	6	9
202401	1	42	14	1	2	5	13
963411	1	29	12	1	3	10	9
427206	1	36	14	0	1	15	5
247237	0	40	18	1	0	14	13
807417	1	45	15	1	2	14	10
320425	0	37	18	1	2	14	9
806403	1	39	12	0	0	14	9
806234	1	19	16	0	2	14	6
830212	1	31	15	1	3	13	8
264205	1	30	15	0	1	11	8
814211	0	44	15	0	1	10	14
220432	1	40	14	1	3	10	13
500220	1	19	16	1	0	10	9
320409	0	28	16	0	0	10	9
814230	1	45	14	0	0	9	15
438208	0	39	18	1	0	14	9
726406	0	22	16	0	0	13	9
242215	0	19	12	0	2	13	7
830435	0	44	12	0	1	12	13
300612	1	20	16	0	0	10	9
300208	0	31	16	1	0	9	13
264403	0	40	14	1	2	9	13
423417	0	19	15	0	1	9	13
558412	0	32	15	1	2	9	9
411428	1	34	12	1	0	9	6
402409	0	43	12	0	0	12	13
330450	1	43	14	0	0	12	9
324403	0	43	18	1	0	10	7
814418	0	23	12	0	0	8	8
503403	1	25	18	0	0	8	7
427406	0	38	15	0	0	8	4
920412	0	22	16	0	0	7	9
438207	1	30	12	0	1	11	8
437410	0	36	15	1	0	10	10
807409	0	34	15	0	0	10	10
503220	0	37	15	0	0	10	9
330402	1	30	16	0	3	9	12
411212	1	42	16	1	2	8	11
640212	0	29	18	0	0	8	9
300235	1	25	12	0	0	8	9
353211	1	28	15	1	0	8	8
640403	0	28	12	0	1	7	12
351236	1	25	16	1	0	7	11
235426	0	26	15	0	0	7	8
806419	0	38	9	0	2	7	5
812403	1	40	12	0	2	7	5
651201	0	25	15	0	1	6	9
726423	0	21	16	0	0	10	13
924417	0	44	12	0	0	10	13
438203	1	34	9	0	1	10	9
807433	1	33	15	0	0	10	9
402204	0	37	12	0	0	10	9
241247	1	39	12	0	0	10	9
247215	1	39	9	0	2	10	9
241413	1	40	21	1	1	10	9
503224	0	45	12	0	0	10	9
812223	1	31	15	0	3	10	5
726407	0	42	9	0	0	10	5
300623	1	33	12	0	0	10	8
500216	0	22	16	0	0	9	15
244424	1	44	12	0	0	9	9
631402	0	22	16	0	0	9	10
330404	0	38	14	1	0	9	9
333410	0	45	15	0	0	9	9
202416	1	35	16	0	2	7	12
231427	0	34	15	0	0	7	12
649210	0	42	9	0	1	7	11
106209	1	29	16	0	0	7	10
300614	1	44	9	0	2	7	9
408421	1	37	12	0	0	7	5
806215	1	28	15	1	3	6	14
333421	0	33	16	0	0	6	14
908209	1	22	12	0	0	6	13
235211	0	24	16	1	2	6	13
300634	0	25	16	0	0	6	13
300811	1	40	14	1	2	6	13
300819	1	40	12	0	2	6	13
950206	1	27	12	0	0	6	9
558201	1	37	15	1	2	6	9
300430	0	19	16	0	1	6	13
300424	1	38	16	1	2	6	13
600207	0	43	12	1	1	6	13
814420	0	28	16	0	1	6	12
437201	1	45	12	0	2	6	12
235406	1	19	12	0	2	6	11
437417	1	35	15	0	1	6	11
235438	1	38	16	1	1	6	11
806216	1	40	18	1	2	6	7
830219	1	20	16	1	0	6	11
814202	0	26	15	0	1	6	11
111222	0	22	16	0	3	6	10
920226	1	31	12	0	0	6	8
202220	0	21	14	0	2	6	10
408225	0	42	16	0	1	6	10
640218	1	42	12	0	1	6	10
300608	1	20	15	0	1	6	9
963420	1	22	16	0	0	6	9
924226	1	24	12	0	2	6	9
830406	1	27	15	0	0	6	9
264203	1	29	16	1	2	6	9
300622	0	29	12	0	0	6	9
806220	1	29	12	0	1	6	9
423409	1	31	18	1	2	6	9
241228	1	33	16	0	0	6	9
330248	0	33	16	0	0	6	9
241417	0	34	12	0	0	6	9
300222	1	35	18	1	0	6	9
812423	1	39	18	1	1	6	9
814207	1	40	15	0	0	6	9
807218	0	42	16	1	2	6	9
503223	1	43	14	1	2	6	9
333402	0	44	12	0	0	6	9
202422	0	45	16	0	0	6	9
806412	0	45	12	0	2	6	9
300434	0	30	16	1	1	6	8
320213	1	24	15	0	0	6	6
116429	0	40	6	0	0	6	6
351206	1	44	18	1	3	6	6
806407	1	36	15	0	0	6	5
114427	1	41	14	1	1	6	5
351231	0	43	12	0	0	6	5
300830	0	45	9	0	0	6	5
802414	1	36	15	0	0	6	9
300632	0	28	15	1	2	6	8
434219	0	24	18	0	2	6	7
924201	0	35	12	0	1	6	3
247418	1	29	16	0	2	5	9
924224	0	38	16	1	1	5	8
330451	1	23	16	0	2	7	9
300226	0	37	12	1	2	6	11
802403	0	43	18	0	0	5	14
202211	1	29	12	1	2	5	12
411211	1	26	16	0	0	5	10
920201	1	38	12	0	1	4	9
202231	1	37	14	0	0	4	7
600221	0	29	15	0	3	11	15
242242	1	36	9	0	0	9	8
202404	1	41	12	0	0	11	3
116219	0	40	16	1	1	9	13
814214	0	25	16	0	0	5	15
640409	0	36	12	1	0	5	13
241244	0	34	18	0	1	5	8
234218	0	35	16	1	3	9	13
300204	0	38	14	0	1	9	13
500428	0	41	14	0	0	9	10
237402	1	40	14	1	0	5	14
106406	1	33	18	1	2	5	9
300440	1	25	16	0	0	5	4
924221	1	35	12	0	0	5	8
300810	0	21	16	1	2	4	14
330212	1	29	12	0	2	4	13
244215	1	29	15	0	3	8	8
104205	1	33	16	0	2	4	14
234427	0	39	12	1	2	4	12
434404	0	42	18	1	2	4	9
970205	1	31	12	0	0	3	15
116238	0	36	16	0	1	3	15
116216	1	44	16	0	0	3	14
104217	0	37	14	0	2	3	14
320408	0	36	12	0	3	3	13
244413	0	42	16	1	0	3	10
320419	0	31	15	0	0	3	9
402408	1	19	12	0	0	3	8
500424	0	44	14	1	0	3	7
